# Supplementary material for: Electrostatic Charge Retention in PVDF Nanofiber-Nylon Mesh Multilayer Structure for Effective Fine Particulate Matter Filtration for Face Masks
Source: Polymers (Basel). 2021 Sep 24;13(19):3235. doi: 10.3390/polym13193235 (PMC8513023; doi:10.3390/polym13193235)
Supplement: Supplementary file 1 [file polymers-13-03235-s001.zip]

Archive with 1 entries (1 files):
- polymers-1359955-supplementary.pdf
